# Supplementary material for: Single-Nucleus RNA Sequencing Reveals Muscle-Region-Specific Differences in Fibro-Adipogenic Progenitors Driving Intramuscular Fat Accumulation
Source: Metabolites. 2025 Mar 28;15(4):231. doi: 10.3390/metabo15040231 (PMC12029141; doi:10.3390/metabo15040231)
Supplement: Supplementary file 1 [file metabolites-15-00231-s001.zip]

Archive with 1 entries (1 files):
- metabolites-3543492-supplementary.pdf
